# Supplementary material for: Gas therapy potentiates aggregation-induced emission luminogen-based photoimmunotherapy of poorly immunogenic tumors through cGAS-STING pathway activation
Source: Nat Commun. 2023 May 23;14:2950. doi: 10.1038/s41467-023-38601-7 (PMC10205712; doi:10.1038/s41467-023-38601-7)
Supplement: Supplementary file 4 — Source Data [file 41467_2023_38601_MOESM4_ESM.xlsx]

## Sheet: Figure 2d
Fig. 2d. Diameter distribution and zeta potential of tvHMS and MTHMS
	Size (nm)					Zeta potential (mV)
tvHMS	122.8	130.9	121.1		tvHMS	-15.2	-18.8	-19.4
MTHMS	132.2	121.4	130.8		MTHMS	-18.4	-22.9	-16.6

## Sheet: Figure 2e
Fig. 2e. UV-vis spectra of tvHMS, MnCO, TSSI, and MTHMS
Wavelength (nm)	Absorbance (a.u.)
	tvHMS	MnCO	TSSI	MTHMS
300	0.104	1.266	1.665	2.75
310	0.108	1.415	1.611	3.046
320	0.105	1.681	1.528	3.375
330	0.105	2.377	1.54	3.827
340	0.109	3.053	1.674	4.089
350	0.114	2.775	1.856	4.101
360	0.104	1.93	2.063	3.947
370	0.103	1.196	2.393	3.544
380	0.105	0.858	2.585	3.148
390	0.105	0.652	2.601	2.861
400	0.095	0.444	2.541	2.598
410	0.078	0.3	2.406	2.282
420	0.07	0.185	2.169	1.97
430	0.058	0.121	1.796	1.532
440	0.055	0.086	1.506	1.256
450	0.052	0.075	1.269	1.05
460	0.05	0.073	1.081	0.897
470	0.05	0.065	0.928	0.741
480	0.049	0.06	0.786	0.631
490	0.048	0.056	0.688	0.552
500	0.048	0.053	0.667	0.545
510	0.048	0.051	0.704	0.595
520	0.047	0.049	0.773	0.669
530	0.047	0.048	0.908	0.762
540	0.047	0.048	1.091	0.914
550	0.046	0.048	1.187	1.054
560	0.046	0.047	1.247	1.139
570	0.046	0.047	1.365	1.224
580	0.046	0.047	1.536	1.413
590	0.045	0.046	1.555	1.441
600	0.045	0.045	1.512	1.415
610	0.045	0.044	1.447	1.361
620	0.044	0.043	1.458	1.36
630	0.044	0.043	1.6	1.462
640	0.044	0.042	1.607	1.474
650	0.043	0.041	1.531	1.401
660	0.043	0.04	1.423	1.308
670	0.043	0.04	1.29	1.206
680	0.042	0.04	1.17	1.074
690	0.042	0.04	1.042	0.928
700	0.042	0.04	0.904	0.8
710	0.042	0.04	0.793	0.703
720	0.041	0.04	0.714	0.622
730	0.042	0.04	0.646	0.565
740	0.044	0.04	0.579	0.496
750	0.043	0.039	0.531	0.44
760	0.043	0.039	0.481	0.394
770	0.043	0.038	0.442	0.348
780	0.042	0.038	0.408	0.312
790	0.043	0.038	0.384	0.296
800	0.043	0.038	0.358	0.28
810	0.041	0.038	0.345	0.263
820	0.042	0.038	0.335	0.248
830	0.042	0.039	0.326	0.238
840	0.042	0.038	0.316	0.227
850	0.042	0.038	0.306	0.208
860	0.043	0.039	0.298	0.203
870	0.044	0.043	0.294	0.195
880	0.044	0.044	0.284	0.189
890	0.044	0.049	0.278	0.17
900	0.044	0.059	0.274	0.162

## Sheet: Figure 2f
Fig. 2f. PL spectra of MTHMS
Wavelength (nm)	PL intensity (a.u.)
	MTHMS
700	8908
710	8249
720	7422
730	6840
740	6185
750	5728
760	5368
770	5295
780	5219
790	5382
800	5492
810	6105
820	6728
830	7426
840	8596
850	9363
860	10913
870	12038
880	14166
890	17384
900	20887
910	23983
920	29528
930	33859
940	36224
950	38278
960	42063
970	45847
980	48502
990	49728
1000	49820
1010	49127
1020	48101
1030	45939
1040	43694
1050	42689
1060	42888
1070	43437
1080	43206
1090	42104
1100	39222
1110	34048
1120	29858
1130	23028
1140	16922
1150	13579
1160	11226
1170	9902
1180	9046
1190	8395
1200	7614

## Sheet: Figure 2h
Fig. 2h. GSH depleting ability of tvHMS
Wavelength (nm)	Absorbance (a.u.)
	0 h	0.5 h	1 h	3 h	6 h
342	0.583	1.203	1.198	1.2	1.261
352	0.791	1.037	0.957	0.987	1.087
362	1.103	0.945	0.865	0.834	0.859
372	1.427	0.899	0.779	0.711	0.618
382	1.835	0.88	0.732	0.589	0.442
392	2.156	0.867	0.687	0.495	0.321
402	2.339	0.866	0.655	0.415	0.225
412	2.391	0.877	0.636	0.348	0.146
422	2.301	0.855	0.591	0.293	0.093
432	1.996	0.769	0.52	0.249	0.069
442	1.599	0.623	0.421	0.214	0.06
452	1.138	0.451	0.312	0.189	0.049
462	0.75	0.306	0.217	0.158	0.046
472	0.483	0.206	0.148	0.129	0.05
482	0.281	0.131	0.111	0.097	0.047
492	0.188	0.096	0.091	0.063	0.04
502	0.138	0.077	0.087	0.061	0.041
512	0.116	0.069	0.073	0.056	0.046
522	0.105	0.065	0.061	0.052	0.044
532	0.098	0.062	0.076	0.049	0.043
542	0.092	0.059	0.063	0.055	0.042
552	0.086	0.057	0.068	0.046	0.05
562	0.08	0.054	0.062	0.053	0.049
572	0.074	0.052	0.069	0.045	0.048
582	0.069	0.05	0.057	0.051	0.047
592	0.064	0.048	0.052	0.043	0.045

## Sheet: Figure 2i
Fig. 2i. H2S production (μM) from tvHMS dispersed in GSH solution
Time (h)	1 mg mL-1			2 mg mL-1
0	27.63	24.36	30.04	24.73	27.47	25.37
0.5	28.8	25.38	31.85	53.37	50.2	55.03
1.25	43.24	39.46	45.52	76.82	78.36	79.94
3.75	54.74	50.32	55.25	109.6	113.36	105.67
7.5	73.4	70.46	76.36	133.41	137.47	130.9
12.5	98.91	94.52	99.03	155.1	159.36	151.48
25	125.36	130.43	121.46	187.38	182.48	191.47
45	145.6	139.25	148.74	198.23	195.25	203.46

## Sheet: Figure 2k
Fig.2k. Time-dependent TSSI release (%) from MTHMS in GSH solution
Time (h)	0 mM			5 mM			10 mM
0	0	0	0	0	0	0	0	0	0
1	1.25	2.05	3.34	4.29	1.53	2.16	7.37	8.26	5.14
2	2.86	3.94	4.35	5.85	9.84	11.06	19.35	16.38	22.48
4	4.78	5.15	6.03	18.63	11.83	20.15	27.58	29.86	34.03
8	4.91	7.33	9.48	20.57	28.26	31.17	46.26	53.37	40.27
12	5.02	8.54	11.93	37.56	43.17	30.37	67.79	71.32	58.37
24	15.26	10.93	6.36	49.29	38.82	53.24	85.13	88.36	74.92
48	19.37	14.26	10.16	65.35	55.27	51.03	79.95	91.26	94.47

## Sheet: Figure 2m
Fig. 2m. ROS production (I/I0-1) of MTHMS under NIR irradiation
Irradiation time (s)	DCFH	MTHMS+DCFH
0	0	0
10	0	25.7
20	0	49.5
30	0.2	73.9
40	0.1	85
50	0.3	105.6
60	0.1	120.2
90	0.4	145.7
120	0.2	174.1
150	0.4	200
180	0.3	219.4
210	0.7	225.6
240	0.5	230.7
270	0.6	239.9
300	0.9	248.9

## Sheet: Figure 2o
Fig. 2o. Temperature (℃) change curves of H2O, MHMS, THMS and MTHMS after NIR exposure
Irradiation time (s)	H2O	MHMS	THMS	MTHMS
0	28	27.7	28.4	28.1
30	28.5	28.2	34.9	36.5
60	28.9	28.1	40.4	44.2
90	28.2	28.6	45.4	47.7
120	28.6	28.4	49.8	51.2
150	28.1	28.8	51.2	52.1
180	28	28.5	51.9	53.4
210	28.7	28.4	52.4	53.9
240	28.2	28.1	52.5	53.8
270	28.5	28.6	52.8	54
300	28.3	28	53.2	54.3

## Sheet: Figure 2p
Fig. 2p. CO generation (μM) after various treatments
Time (min)	PBS+Laser	MTHMS+H2O2	MTHMS+Laser	MTHMS+H2O2+Laser
0	0	0	0	0
10	0.03	0.67	1.02	1.76
20	0.11	1.34	1.96	2.99
30	0.15	1.77	2.58	3.88
40	0.18	2.02	2.94	4.45
50	0.2	2.24	3.21	5.32
60	0.21	2.5	3.51	5.64
70	0.24	2.84	3.82	6.09
80	0.27	3.05	3.95	6.34
90	0.29	3.16	4.12	6.77

## Sheet: Figure 4a
Fig. 4a. RT-PCR detection of relative mtDNA copy number in cytosol and supernatant of 4T1 cancer cells after various treatments
	PBS			PBS+L			TSSI+L			THMS+L			MTHMS+L
Cytosolic mtDNA (fold)	0.93	0.82	1.25	1.15	0.94	1.23	3.67	3.46	4.52	5.26	5.19	6.38	8.02	8.65	7.68
Extracellular mtDNA (fold)	0.89	0.83	1.24	1.26	1.41	0.94	2.39	2.23	1.76	3.27	2.8	3.41	3.94	4.68	4.91

[truncated: 50 more sheets: Figure 4b, Figure 4c, Figure 4e, Figure 4f, Figure 4g, Figure 5b, Figure 5c, Figure 5e, Figure 5f, Figure 5g, Figure 6b, Figure 6c, Figure 6d, Figure 6e, Figure 6f, Figure 6g, Figure 6h, Figure 7c, Figure 7d, Figure 7e …]
